# Supplementary material for: Genetic Risk Factors for Neurological Disorders in Children with Adverse Events following Immunization: A Descriptive Study of a Polish Case Series
Source: Int J Mol Sci. 2023 Jan 6;24(2):1117. doi: 10.3390/ijms24021117 (PMC9864286; doi:10.3390/ijms24021117)
Supplement: Supplementary file 1 [file ijms-24-01117-s001.zip]

Archive with 2 entries (2 files):
- Supplementary material S1.xlsx
- Supplementary material S2.xlsx
