# Supplementary material for: Genetic Risk Factors for Neurological Disorders in Children with Adverse Events following Immunization: A Descriptive Study of a Polish Case Series
Source: Int J Mol Sci. 2023 Jan 6;24(2):1117. doi: 10.3390/ijms24021117 (PMC9864286; doi:10.3390/ijms24021117)
Supplement: Supplementary file 1 [file ijms-24-01117-s001.zip › Supplementary material S1.xlsx]

## Sheet: Arkusz1
Lp	Sex	Age (years)	Ethnicity	Genotype	Inheritance	Family history	Development prior to vaccination	VAE (Vaccine adverse event)	Time vs. vaccination	Seizures/Epilepsy	Apnea	Paresis	Paralysis	Development regress	Consciousness disturbances	Inconsolable scream	ID (intellectual disability)	Level of ID	Speech disorder	ASD	Behavioural disorders	Movement disorders	Dysmorphic	Hypotonia	MRI changes	Perinatal complications	Other clinical data
1	M	7	Polish	FAM111A(NM_001374864.1):c.1578delC, p.(Pro527Leufs*3) SETD2(NM_014159.7): c.6269G>C, p.(Arg2090Pro)	maternal paternal
2	F	3	Polish	KCNT2(NM_198503.4):c.430A>T, p.(Ile144Leu)	maternal
3	M	5	Polish	CREBBP(NM_004380.3):c.6956A>T, (p.His2319Leu)	paternal
4	F	3	Polish	GRIN1(NM_001185090.2):c.467G>A:p.(Arg156His) CACNA1A(NM_001127221.1):c.5784G>A:p.(Met1928Ile)	maternal maternal
5	F	4	Polish	SCN3A(NM_006922.4):c.4487T>C, p.(Met1496Thr)	paternal
6	M	10	Polish
7	M	3	Polish	SCN1A(NM_001165963.2):c.1764C>A, p.(Asn588Lys) PRRT2(NM_145239.2):c.119_122dup, p.(Pro42Glyfs*93)	maternal paternal	somnambulism in father, headaches in mother	normal	1) 6th week (Penta, RV, PCV10 ) 2) 5th month of life (Penta)	1) 2nd day after vacination 2) 2nd day after vaccination	2) 10 day after vaccine-tonic seizures, convulsive status epilepticus (tonic-clonic seizures), epilepsy treated with AEDs	(-)	(-)	(-)	transient inhibition of development	(+)	1) yes-about 3h 2) yes-3h	(-)		(-)	(-)	(-)	(-)	(-)	(+)	(-)	(-)	1) fever for 2 days, increased muscle tension, bending position, 2) local reaction after vaccination ( redness), vaccine was discontinued
8	F	5	Polish	CACNA1H(NM_001005407.1):c.2722C>A, p.(Leu908Met)	maternal					-
9	F	3	Polish	PCDH19(NM_001105243.2):c.688G>A, p.(Asp230Asn)	de novo	negative	normal	2nd month of life ( PCV13)	1 month after vaccination	polymorfic seizures occuring in clusters, refractory epilepsy treated with AEDs	(-)	(-)	(-)	(+)	(-)	(+)	(+)	moderate	(+)	(-)	(-)	(-)	(-)	(-)	(-)	(-)	local reaction after vaccination - erythema, parasomnias a month after vaccination, drug-resistant epilepsy, infection-related clusters seizures, treated with AEDs and Ganoxolone, vaccine was discontinued
10	M	4	Polish
11	M	7	Polish
12	F	4	Polish	PCDH19(NM_001184880.1):c.1813T>C, p.(Tyr605His)	de novo	negative	normal	13th month of life (MMRV)	from 7th day after vaccination	myoclonic seizures , focal seizures with impaired awareness, epilepsy treated with AEDs from the age of 14 months	(-)	(-)	(-)	(+)	(+)	(+)	(+)	moderate	(+)	(-)	(-)	(-)	(-)	(-)	(-)	(-)	fever for 24 hours, post-vaccination measles rash followed for 7 days, vaccine was discontinued
13	F	4	Polish	PRRT2(NM_001256442.2):c.433del, p.(Arg145Glyfs*31)	maternal	negative	normal	1) 2,5 month of life (Hexa, RV, PCV10 ) 2) 4,5 month of life ( Hexa, RV, PCV10)	1) 1st day after vaccination 2) 1st day after vaccination	2) 3 weeks after vaccine (5 month of life) bilateral tonic-clonic seizures of unknown onset and focal seizures with impaired awareness occuring in clusters, diagnosed with epilepsy , treated with AED	(-)	(-)	(-)	(-)	(-)	1) no 2) yes, for 48 hrs	(-)		(-)	ASD susp. (during diagnosis)	1) apathetic, drowsiness for 48 hours, 2) apathetic for few hours	(-)	(-)	(-)	(-)	(-)	1) fever for 24 hours, 2) fever for 48 hours , anxiety disorders
14	F	4	Polish	TSC2(NM_000548.5):c.5252_5259+19del, p.(Arg1751Hisfs*21)	de novo	epilepsy in grandmother of father`s side (during adulthood)	normal	6th month of life (PCV10)	one week after vaccination	onset of infantile spasms: in the begining only single events during wake up stage, then in 1,5 months in all behavioral stages, in series up to 100. Diagnosed with West Syndrome, treated with AED and ACTH.	(-)	(-)	(-)	(+)	(-)	(-)	(+)	moderate	(+)	(-)	(-)	(-)	(-)	(-)	bilateral, subependymal nodules (diameter approximately 4mm), thin corpus callosum, delayed myelination, enlargement of the subarachnoid space	first, dizygotic dichorionic twin pregnancy ( upper respiratory tract infection in the 1st trimester , arterial hypertension). Delivery by caesarean section at 36 weeks, 9 AS	vaccine was discontinued
15	M	4	Polish	GABRA5(NM_000810.3):c.896C>T, p.(Thr299Ile)	maternal																				(-)
16	F	4	Polish	CLTC(NM_001288653.1):c.3128G>A, p.(Arg1043His) TRRAP(NM_001244580.1):c.818A>G, p.(Asn273Ser) GRIN2A(NM_001134407.1):c.1111G>C, p.(Glu371Gln) CHRNA2(NM_000742.3): c.325G>A, p.(Val109Ile)	paternal paternal paternal paternal	psoriasis in mother and autoimmune diseases of mother's side	normal	2,5th month of life (Hexa, RV)	3 weeks after vaccination	focal clonic seizures with impaired awereness and bilateral tonic-clonic seizures of unknown onset , after two weeks onset of infantile spasms during wake up stage, in series up to 60. Diagnosed with West Syndrome, treated with AEDs and ACTH from 3 month of life	(+)	(-)	(-)	transient inhibition of development	(+)	(-)	(-)		(+) developmental aphasia	(-)	(-)	(-)	(-)	(-)	(-)	fetal arrhythmia between 31/32 weeks of gestational age, delivery by caesarean section at 39 weeks, transient tachypnea after delivery	vaccine was discontinued
17	F	6	Polish	RELN(NM_005045.3):c.2677T>C, p.(Tyr893His) PACS2(NM_001100913.2):c.622T>G:p.(Ser208Ala)	maternal, mother affected maternal, mother affected
18	M	3	Polish
19	F	10	Polish	SLC2A1(NM_006516.2):c.74A>G, p.(Gln25Arg)	de novo	febrile seizures in mother, father and mother's cousins	normal	17th month of life (Hexa)	72 hours after vaccination	myoclonic seizures, absence seizures, diagnosed with epilepsy from 20th month of life, treated with AED	(+)	(+) lower limbs	(-)	(-)	(+)	(-)	(-)		(-)	(-)	(-)	paroxysmal dystonia	(-)	(-)	(-)	(-)	early onset absence epilepsy, myoclonic jerks, that worsen during an infection with or without fever, treated with AED and MAD ( Modified Atkins diet)
20	F	3	Polish	IFIH1(NM_022168.4):c.511A>C, p.(Ile171Leu)	paternal
21	M	4	Polish	PPP2CA (NM_002715.4):c.794A>G, p.(Tyr265Cys)	de novo	negative	normal	6th month of life (Hexa, PCV13)	1st day after vaccination	focal seizures with impaired awareness, bilateral tonic-clonic seizures after two months	(-)	(-)	(-)	(+)	(+)	(-)	(-)		(+)	(-)	(-)	(-)	(-)	(-)	(-)	(-)	fever for 72 hours, epilepsy treated with AED from 3 years of age, vaccine was discontinued
22	F	1	Polish	TSC1(NM_000368.5):c.1364C>T (p.Thr455Ile)	maternal
23	F	12	Polish	SCN8A (NM_014191.4):c.5630A>G, p.(Asn1877Ser)	unknown, Parents refuse to be tested	negative	normal	5th month of life (DTaP, Hib,OPV)	2nd day after vaccination	tonic seizures, focal seizures with impaired awareness, epilepsy treated with AEDs	(+)	(-)	(-)	(+)	(+)	(-)	(+)	moderate/severe	(+)	(-)	(-)	(-)	(-)	(-)	cerebellar atrophy	moderate asphyxia (5-7-8 AS)	vaccination was discontinued except Hepatitis B vaccine
				Pathogenic/likely pathogenic
				VUS
				Hexa-hexavalent vaccine (DTaP-IPV-Hib-HepB )
				Penta-pentavalent vaccine (DTaP-IPV-Hib)
				PCV13-Pneumococcal conjugate vaccine, 13-valent
				PCV10-Pneumococcal conjugate vaccine, 10-valent
				RV-Rotavirus vaccine
				MMRV-measles-mumps-rubella vaccine
				AED-antiepileptic drug
				VAE -Vaccine adverse event
				ID -intellectual disability
				ASD-autism spectrum disorder
				Hib-Haemophilus influenzae type B vaccine
				DTaP-three components acellular pertussis vaccine
				OPV-oral poliomyelitis vaccine
