# Supplementary material for: Genetic Risk Factors for Neurological Disorders in Children with Adverse Events following Immunization: A Descriptive Study of a Polish Case Series
Source: Int J Mol Sci. 2023 Jan 6;24(2):1117. doi: 10.3390/ijms24021117 (PMC9864286; doi:10.3390/ijms24021117)
Supplement: Supplementary file 1 [file ijms-24-01117-s001.zip › Supplementary material S2.xlsx]

## Sheet: WES gene list
AARS
ABAT
ACOX1
ACTL6B
ADAR
ADGRG1
ADPRHL2
ADSL
AFF3
AIMP1
AKT3
ALDH5A1
ALDH7A1
ALG1
ALG11
ALG13
ALG3
ALG6
ALG8
ALG9
ALPL
AMPD2
AMT
AP2M1
AP3B2
ARFGEF2
ARG1
ARHGEF9
ARID1B
ARV1
ARX
ASAH1
ASPA
ATN1
ATP1A1
ATP1A2
ATP1A3
ATP6V0A2
ATP6V1A
ATP7A
ATRX
BCKDHA
BCKDHB
BCS1L
BOLA3
BRAF
BRAT1
BSCL2
BTD
C12orf57
CACNA1A
CACNA1B
CACNA1D
CACNA1E
CACNA1G
CACNA2D2
CAD
CASK
CC2D2A
CDKL5
CHD2
CHRNA2
CHRNA4
CHRNB2
CIC
CLCN4
CLN3
CLN8
CLTC
CNKSR2
CNNM2
CNPY3
CNTNAP2
COG7
COL18A1
COL4A1
COL4A2
COQ2
COQ4
COQ9
CPA6
CREBBP
CSNK2B
CSTB
CTNNA2
CTSD
CUL4B
CUX2
CYFIP2
D2HGDH
DBT
DCX
DDX3X
DEAF1
DEGS1
DENND5A
DEPDC5
DHDDS
DHPS
DHX30
DIAPH1
DNM1
DNM1L
DOCK7
DPAGT1
DPM1
DPYD
DYNC1H1
DYRK1A
EARS2
EEF1A2
EFTUD2
EHMT1
EIF2B1
EIF2B2
EIF2B3
EIF2B4
EIF2B5
EIF2S3
EIF3F
EML1
EPG5
EPM2A
ETHE1
EXOSC3
FARS2
FBXL4
FBXO11
FGF12
FKTN
FLNA
FOLR1
FOXG1
FRRS1L
FUCA1
FUT8
GABBR2
GABRA1
GABRA2
GABRA5
GABRB2
GABRB3
GABRG2
GALC
GAMT
GBA
GFAP
GLB1
GLDC
GLUD1
GLUL
GM2A
GNAO1
GNAQ
GNB1
GNB5
GOSR2
GOT2
GPAA1
GPHN
GRIA4
GRIN1
GRIN2A
GRIN2B
GRIN2D
GTPBP2
HACE1
HAX1
HCFC1
HCN1
HCN2
HECW2
HEPACAM
HEXA
HEXB
HMGCL
HNRNPH2
HNRNPR
HNRNPU
HRAS
HSD17B4
HTRA2
IER3IP1
IFIH1
IKBKG
IQSEC2
IRF2BPL
ITPA
KARS
KCNA2
KCNB1
KCNC1
KCNJ10
KCNJ11
KCNK4
KCNMA1
KCNQ2
KCNQ3
KCNQ5
KCNT1
KCNT2
KCTD3
KCTD7
KIAA1109
KIF1A
KIF2A
KIF5C
KMT2E
KRAS
LGI1
LIAS
MACF1
MAF
MAGI2
MAP2K1
MAP2K2
MBD5
MBOAT7
MDH2
MECP2
MED12
MEF2C
MFF
MFSD8
MLC1
MMACHC
MMADHC
MOCS1
MOCS2
MOGS
MPDU1
MTHFR
MTOR
NACC1
NAGA
NARS2
NBEA
NDE1
NDUFA1
NDUFA10
NDUFAF2
NDUFAF5
NDUFS4
NDUFS8
NDUFV1
NEXMIF
NGLY1
NHLRC1
NPRL2
NPRL3
NRXN1
NSD1
NSDHL
NTRK2
NUS1
OCLN
OPHN1
OTUD6B
P4HTM
PACS1
PACS2
PAFAH1B1
PAH
PAK1
PARS2
PCCA
PCCB
PCDH12
PCDH19
PDHA1
PDHX
PET100
PHACTR1
PHGDH
PIGA
PIGB
PIGC
PIGG
PIGH
PIGN
PIGO
PIGQ
PIGT
PIGU
PIGW
PIK3R2
PLAA
PLCB1
PLPBP
PMM2
PNKP
PNPO
POLG
POMGNT1
POMT1
PPP2CA
PPP3CA
PPT1
PRICKLE1
PRMT7
PRRT2
PSAP
PTPN23
PTS
PURA
QARS
RAB11B
RAB18
RALA
RARS2
RELN
RFT1
RHOBTB2
RMND1
RNASEH2A
RNASEH2B
RNASEH2C
RNASET2
ROGDI
RORA
RORB
RTN4IP1
RTTN
SAMHD1
SCARB2
SCN1A
SCN1B
SCN2A
SCN3A
SCN8A
SEPSECS
SETBP1
SGSH
SIK1
SLC12A5
SLC13A5
SLC16A2
SLC1A2
SLC1A4
SLC25A1
SLC25A12
SLC25A22
SLC2A1
SLC35A2
SLC6A1
SLC6A8
SLC9A6
SMARCA2
SMARCC2
SMC1A
SMS
SNAP25
SNORD118
SPATA5
SPTAN1
ST3GAL5
STAG1
STAMBP
STRADA
STX1B
STXBP1
SUCLA2
SUOX
SURF1
SYN1
SYNGAP1
SYNJ1
SZT2
TANGO2
TBC1D24
TBCD
TBCK
TBL1XR1
TCF4
TDP2
TPP1
TRAK1
TREX1
TRIM8
TRPM6
TSC1
TSC2
TSEN54
TUBA1A
TUBB2A
TUBB2B
TUBB3
TUBB4A
TUBG1
UBA5
UBE2A
UBE3A
UFM1
UNC80
VAMP2
VARS
VPS11
WARS2
WASF1
WDR37
WDR45
WDR73
WWOX
YWHAG
ZBTB18
ZDHHC9
ZEB2
ZNF142
ABCA2
ADAM22
ADARB1
ADAT3
AIMP2
ALG14
ALKBH8
ANKRD11
ATP5A1
ATP6AP2
CACNA1H
CACNB4
CARS2
CCDC88A
CCDC88C
CDC42BPB
CDK19
CEP85L
CERS1
CLN6
CLPB
COG4
COG6
COG8
COQ6
COX10
COX15
CTSF
CTU2
CUL3
CYP27A1
DDC
DHCR24
DHCR7
DHX16
DLL1
DMXL2
DNAJC5
DNAJC6
DOLK
DPM2
EFHC1
EIF2AK2
EMX2
EXOC7
EXT2
FAM50A
FAR1
FASTKD2
FDFT1
FGFR3
FH
FKRP
FOXRED1
FUK
GABRB1
GAD1
GALNT2
GCH1
GFM1
GLI3
GLRA1
GLYCTK
GRIA2
GSS
GTPBP3
GUF1
H3F3A
H3F3B
HCCS
HERC2
HLCS
HOXA1
HPRT1
HSPD1
ISPD
KAT5
KAT8
KATNB1
KCNA1
KIF1BP
KPTN
LARGE1
LARS
LIPT1
LIPT2
LMAN2L
LMBRD2
LMNB1
LNPK
LSS
LYST
MADD
MANBA
MAST1
MED17
MTHFS
MTR
NARS
NDP
NDUFA2
NDUFAF3
NDUFAF4
NDUFS1
NDUFS2
NDUFS6
NDUFS7
NECAP1
NEDD4L
NR4A2
NRROS
NUBPL
OTX2
OXR1
PCLO
PCYT2
PDSS2
PEX1
PEX10
PEX12
PEX13
PEX19
PEX2
PEX3
PEX5
PEX6
PEX7
PIGK
PIGP
PIGS
PLA2G6
PNPT1
POLG2
POMT2
PRODH
PSAT1
PSPH
PTF1A
PUM1
QDPR
RAB3GAP1
RAB3GAP2
RALGAPA1
RANBP2
RARS
RNF113A
RNF13
RNU4ATAC
RPIA
RRM2B
RUSC2
RYR2
SCAF4
SCAMP5
SCN9A
SCO1
SCO2
SDHA
SEMA6B
SERPINI1
SETD1A
SETD1B
SETD5
SIX3
SLC35A1
SLC35A3
SLC45A1
SLC5A6
SNIP1
SNX27
SPR
SPTBN4
ST3GAL3
STARD7
SUCLG1
TANC2
TBC1D20
TBC1D2B
TELO2
TET3
TFE3
TIMM50
TMEM106B
TMEM70
TMX2
TNK2
TRAF7
TRAPPC12
TRAPPC4
TRAPPC6B
TRIP13
TRPM3
TRRAP
TSEN15
TSEN2
TSEN34
TSFM
TUBA8
TUBB
TUBGCP2
TXNRD1
UFC1
UGDH
UGP2
USP18
USP7
VLDLR
WDR45B
WDR62
YIF1B
ZMIZ1
ZNF335
AARS2
ADGRV1
ADRA2B
AGMO
AKT1
ALG12
ALG2
ASTN1
BCORL1
CAMK2G
CASR
CBL
CCND2
CLCN2
CLCN6
CLN5
CNTN2
CRH
CSNK1G1
CSNK2A1
DMBX1
EIF2A
FIG4
FTL
GABRD
GAL
GATAD2B
GATM
GCSH
GLRB
IDH2
INO80
KCND2
KCNH5
KMT5B
LMNB2
MAPK10
MATN4
MCM3AP
MT-CO3
MT-TL1
NDUFA11
NID1
NRAS
OTUD7A
PCDHB4
PIK3CA
PRDM8
PRICKLE2
PSMB8
PTCH1
PTEN
RUBCN
RYR3
SCN2B
SEC24D
SEC31A
SHH
SLC25A19
SLC6A19
SLC6A5
SRPX2
STIL
TGIF1
TUBA3E
TXN2
ZIC2

## Sheet: DEE panel gene list
ABAT
ALDH7A1
ALG13
ALPL
AMT
ARHGEF9
ARX
BTD
CACNA1A
CASK
CDKL5
CHD2
DNM1
FOLR1
FOXG1
GABRA1
GABRB3
GABRG2
GAMT
GATM
GLDC
GLRA1
GLRB
GNAO1
GPHN
GRIN1
GRIN2A
GRIN2B
HCN1
HNRNPU
IQSEC2
KCNA2
KCNB1
KCNJ10
KCNQ2
KCNQ3
KCNT1
LIAS
MBD5
MECP2
MEF2C
MOCS1
MOCS2
ALDH4A1
PCDH19
PGAP2
PHGDH
PHOX2B
PIGA
PIGO
PIGV
PMM2
PNPO
POLG
PROSC
PRRT2
PSAT1
PSPH
PURA
SCN1A
SCN1B
SCN2A
SCN8A
SCN9A
SIK1
SLC25A22
SLC2A1
SLC35A2
SLC6A5
SLC6A8
SLC9A6
SPTAN1
STXBP1
SUOX
SYNGAP1
TBC1D24
TBL1XR1
TCF4
TPP1
TSC1
TSC2
UBE3A
ZEB2
